# Supplementary material for: Genome-Wide Profiling of H3K56 Acetylation and Transcription Factor Binding Sites in Human Adipocytes
Source: PLoS One. 2011 Jun 2;6(6):e19778. doi: 10.1371/journal.pone.0019778 (PMC3107206; doi:10.1371/journal.pone.0019778)
Supplement: Table S1 — High content image analysis results of the differentiation efficiency of replicates of 6 MSC-derived adipocyte cultures. (XLSX) [file pone.0019778.s004.xlsx]

## Sheet: Sheet1
Table S1: High content image analysis results of the differentiation efficiency of replicates of 6 MSC-derived adipocyte cultures.
Culture #	Passage #	# of wells	Fields / Well	Nuclei Count / Well	% Adipocytes	St. Dev.
1	6	8	100	2859	0.63	0.02
	6	8	100	3177	0.62	0.02
2	6	8	100	2577	0.59	0.03
	6	8	100	2293	0.65	0.1
3	7	8	100	2701	0.56	0.02
	7	8	100	2655	0.52	0.02
4	6	11	100	2003	0.63	0.03
	6	11	100	2189	0.55	0.04
5	6	16	100	2130	0.57	0.03
	6	8	100	3463	0.67	0.09
6	6	8	100	3280	0.68	0.04
	5	10	100	2640	0.68	0.02
