# Supplementary material for: Genome-Wide Profiling of H3K56 Acetylation and Transcription Factor Binding Sites in Human Adipocytes
Source: PLoS One. 2011 Jun 2;6(6):e19778. doi: 10.1371/journal.pone.0019778 (PMC3107206; doi:10.1371/journal.pone.0019778)
Supplement: Table S5 — List of genes that have H3K56 acetylation and also bound by at least one transcription factor. (XLSX) [file pone.0019778.s008.xlsx]

## Sheet: Sheet 1
Table S5 : List of genes that have H3K56 acetylation and also bound by at least one transcription factor.
Gene Names	H3K56ac	E2F4	CEBPA	HSF1
A1BG	1	1	0	0
AAAS	1	1	0	0
AACS	1	1	1	0
AADACL1	1	0	1	0
AAK1	1	1	0	0
AAMP	1	0	1	0
AARS	1	1	1	0
AARS2	1	1	0	0
AARSD1	1	1	0	0
AASDHPPT	1	0	1	0
AATF	1	1	1	0
ABBA-1	1	1	1	0
ABCA1	1	0	1	0
ABCA5	1	0	1	0
ABCA7	1	1	0	0
ABCB10	1	1	0	0
ABCB6	1	1	0	0
ABCB9	1	1	1	0
ABCC2	1	0	1	0
ABCD1	1	0	1	0
ABCD3	1	1	1	0
ABCE1	1	1	1	0
ABCF2	1	1	1	0
ABCF3	1	0	1	0
ABHD10	1	1	1	0
ABHD11	1	1	1	0
ABHD12	1	1	0	0
ABHD13	1	0	1	0
ABHD14A	1	0	1	0
ABHD14B	1	0	1	0
ABHD2	1	1	0	0
ABHD3	1	0	1	0
ABHD5	1	0	1	0
ABHD8	1	1	1	0
ABHD9	1	1	0	0
ABI1	1	1	1	0
ABI2	1	1	0	0
ABL1	1	1	0	0
ABLIM2	1	1	1	0
ABLIM3	1	0	1	0
ABT1	1	1	1	0
ACAA2	1	1	1	0
ACACA	1	1	0	0
ACACB	1	0	1	0
ACAD8	1	1	1	0
ACAD9	1	1	1	0
ACADM	1	1	0	0
ACADS	1	0	1	0
ACADSB	1	1	0	0
ACAT1	1	0	1	0
ACAT2	1	1	1	0
ACBD3	1	0	1	0
ACBD4	1	0	1	0
ACBD5	1	1	1	0
ACBD6	1	1	0	0
ACBD7	1	1	1	0
ACCN2	1	0	1	0
ACCN3	1	1	0	0
ACD	1	1	1	0
ACLY	1	0	1	0
ACN9	1	0	1	0
ACO1	1	1	1	0
ACO2	1	0	1	0
ACOT2	1	1	1	0
ACOT4	1	1	0	0
ACOT6	1	0	1	0
ACOT7	1	1	0	0
ACOX1	1	1	1	0
ACOX2	1	0	1	0
ACOX3	1	0	1	0
ACP1	1	1	0	0
ACP2	1	1	1	0
ACSF2	1	1	1	0
ACSL1	1	0	1	0
ACSL3	1	1	1	0
ACSL4	1	0	1	0
ACSS2	1	0	1	0
ACSS3	1	0	1	0
ACTB	1	1	0	0
ACTL6A	1	1	0	0
ACTN1	1	1	1	0
ACTN4	1	1	1	0
ACTR1B	1	1	0	0
ACTR3	1	0	1	0
ACTR3B	1	0	1	0
ACTR5	1	1	0	0
ACTR8	1	1	0	0
ACVR1B	1	0	1	0
ACVR1C	1	1	0	0
ACVR2A	1	1	0	0
ACVR2B	1	1	0	0
ACY1	1	0	1	0
ACYP1	1	1	0	0
ADA	1	0	1	0
ADAL	1	1	1	0
ADAM10	1	1	0	0
ADAM12	1	0	1	0
ADAM15	1	1	1	0
ADAM17	1	1	0	0
ADAM9	1	1	1	0
ADAMTS1	1	0	1	0
ADAMTS12	1	0	1	0
ADAMTS13	1	0	1	0
ADAMTS17	1	1	1	0
ADAMTS3	1	0	1	0
ADAMTS4	1	1	0	0
ADAMTS5	1	0	1	0
ADAMTS9	1	1	1	0
ADAMTSL4	1	0	1	0
ADAR	1	0	1	0
ADARB1	1	0	1	0
ADAT2	1	1	0	0
ADAT3	1	1	0	0
ADCK4	1	0	1	0
ADFP	1	0	1	0
ADH1B	1	0	1	0
ADH5	1	0	1	0
ADHFE1	1	0	1	0
ADI1	1	1	0	0
ADIPOQ	1	0	1	0
ADIPOR1	1	1	0	0
ADM	1	0	1	0
ADNP	1	1	1	0
ADPGK	1	1	1	0
ADPRHL2	1	1	0	0
ADRA1B	1	0	1	0
ADRBK2	1	0	1	0
ADRM1	1	0	1	0
ADSL	1	0	1	0
ADSS	1	1	0	0
AEBP1	1	0	1	0
AEBP2	1	1	0	0
AEN	1	1	0	0
AFAP1L1	1	0	1	0
AFF1	1	1	0	0
AFG3L2	1	1	0	0
AFMID	1	1	0	0
AGA	1	1	1	0
AGGF1	1	1	1	0
AGK	1	0	1	0
AGPAT2	1	0	1	0
AGPAT6	1	1	0	0
AGPS	1	1	1	0
AGRN	1	1	0	0
AGRP	1	0	1	0
AGTRAP	1	1	1	0
AGXT2L2	1	0	1	0
AHCY	1	1	0	0
AHCYL1	1	1	1	0
AHI1	1	1	0	0
AHNAK	1	0	1	0
AHSA1	1	0	0	1
AHSA2	1	1	1	1
AIFM2	1	0	1	0
AIG1	1	1	1	0
AIM1	1	1	1	0
AIP	1	1	0	0
AK1	1	1	0	0
AK2	1	1	1	0
AK3	1	1	0	0
AK3L1	1	0	1	0
AKAP1	1	1	1	0
AKAP10	1	1	0	0
AKAP11	1	1	0	0
AKAP12	1	0	1	0
AKAP2	1	0	1	0
AKAP7	1	1	0	0
AKAP8L	1	0	1	0
AKAP9	1	0	1	0
AKIRIN2	1	1	1	0
AKNA	1	1	1	0
AKR1A1	1	1	1	0
AKR1B1	1	1	0	0
AKR1C2	1	0	1	0
AKR1CL2	1	1	0	0
AKR7A2	1	1	0	0
AKT1S1	1	0	1	0
AKT3	1	1	0	0
AKTIP	1	1	1	0
ALAD	1	1	1	0
ALAS1	1	0	1	0
ALCAM	1	1	1	0
ALDH16A1	1	1	1	0
ALDH1A3	1	0	1	0
ALDH1B1	1	1	1	0
ALDH1L2	1	1	1	0
ALDH2	1	0	1	0
ALDH3A2	1	0	1	0
ALDH3B1	1	1	1	1
ALDH4A1	1	0	1	0
ALDH6A1	1	1	0	0
ALDH7A1	1	1	0	0
ALDH9A1	1	1	1	0
ALDOA	1	1	0	0
ALG1	1	0	1	0
ALG11	1	1	0	0
ALG12	1	1	0	0
ALG13	1	0	1	0
ALG14	1	0	1	0
ALG2	1	0	1	0
ALG3	1	1	1	0
ALG5	1	1	0	0
ALG6	1	1	0	0
ALG8	1	1	0	0
ALKBH2	1	1	1	0
ALKBH4	1	1	0	0
ALKBH5	1	1	1	0
ALKBH6	1	1	0	0
ALKBH7	1	1	0	0
ALKBH8	1	0	1	0
ALMS1	1	1	0	0
ALOX15B	1	0	1	0
ALPK3	1	0	1	0
ALPL	1	0	1	0
ALS2CR2	1	1	0	0
AMAC1L3	1	1	1	0
AMACR	1	0	1	0
AMBRA1	1	0	1	0
AMD1	1	1	0	0
AMDHD2	1	1	1	0
AMFR	1	1	0	0
AMIGO2	1	0	1	0
AMIGO3	1	1	0	0
AMMECR1L	1	0	1	0
AMOTL1	1	1	1	0
AMOTL2	1	1	1	0
ANAPC1	1	1	0	0
ANAPC10	1	1	1	0
ANAPC13	1	0	1	0
ANAPC2	1	1	0	0
ANAPC4	1	1	0	0
ANAPC5	1	1	0	0
ANG	1	1	1	0
ANGEL1	1	0	1	0
ANGEL2	1	0	1	0
ANGPT4	1	0	1	0
ANGPTL2	1	1	1	0
ANGPTL4	1	0	1	0
ANGPTL5	1	0	1	0
ANGPTL6	1	1	0	0
ANK1	1	0	1	0
ANKFY1	1	1	0	0
ANKHD1	1	0	1	0
ANKHD1-EIF4EBP3	1	0	1	0
ANKIB1	1	0	1	0
ANKMY2	1	1	0	0
ANKRA2	1	1	0	0
ANKRD10	1	1	0	0
ANKRD11	1	1	1	0
ANKRD12	1	1	0	0
ANKRD13A	1	1	0	0
ANKRD13B	1	1	0	0
ANKRD13D	1	0	1	0
ANKRD16	1	1	0	0
ANKRD26	1	1	0	0
ANKRD28	1	1	0	0
ANKRD32	1	1	0	0
ANKRD34A	1	1	1	0
ANKRD37	1	1	0	0
ANKRD40	1	0	1	0
ANKRD42	1	0	1	0
ANKRD46	1	0	1	0
ANKRD49	1	1	0	0
ANKRD5	1	0	1	0
ANKRD53	1	0	1	0
ANKRD54	1	1	0	0
ANKRD57	1	1	0	0
ANKRD9	1	1	1	0
ANKS1A	1	1	0	0
ANKS3	1	1	0	0
ANKZF1	1	0	1	0
ANP32A	1	0	1	0
ANP32B	1	1	1	0
ANP32E	1	1	0	0
ANUBL1	1	1	0	0
ANXA11	1	1	0	0
ANXA2	1	1	1	0
ANXA5	1	1	1	0
ANXA6	1	0	1	0
ANXA7	1	0	1	0
AOC2	1	0	1	0
AOC3	1	0	1	0
AOF1	1	1	0	0
AOF2	1	1	0	0
AOX1	1	0	1	0
AP1G1	1	0	1	0
AP1GBP1	1	1	0	0
AP1M1	1	1	1	0
AP1M2	1	0	1	0
AP2A1	1	1	1	0
AP2A2	1	1	0	0
AP2B1	1	0	1	0
AP2M1	1	1	1	0
AP2S1	1	1	1	0
AP3B1	1	1	0	0
AP3D1	1	1	0	0
AP3M2	1	1	0	0
AP3S2	1	1	0	0
AP4B1	1	1	0	0
APBA1	1	1	0	0
APBA3	1	0	1	0
APBB1IP	1	0	1	0
APBB2	1	0	1	0
APC	1	1	0	0
APEH	1	1	0	0
APEX1	1	1	1	0
API5	1	1	0	0
APIP	1	0	1	0
APITD1	1	1	0	0
APOA1BP	1	0	1	0
APOA2	1	0	1	0
APOA5	1	0	1	0
APOC1	1	0	1	0
APOC2	1	0	1	0
APOE	1	0	1	0
APOF	1	1	0	0
APOL1	1	0	1	0
APOL2	1	0	1	0
APOL3	1	0	1	0
APOL6	1	0	1	0
APOLD1	1	1	1	0
APPBP2	1	1	1	0
APPL1	1	1	0	0
APPL2	1	1	0	0
APRT	1	1	1	0
AQP10	1	1	0	0
AQP11	1	1	1	0
AQP7	1	0	1	0
AQR	1	1	0	0
ARAF	1	0	1	0
ARCN1	1	1	0	0
ARD1A	1	1	0	0
ARF1	1	1	1	0
ARF6	1	1	1	0
ARFGAP2	1	1	0	0
ARFGAP3	1	1	0	0
ARFRP1	1	1	0	0
ARHGAP1	1	0	1	0
ARHGAP10	1	1	1	0
ARHGAP12	1	1	0	0
ARHGAP17	1	0	1	0
ARHGAP18	1	0	1	0
ARHGAP20	1	1	1	0
ARHGAP21	1	1	0	0
ARHGAP22	1	0	1	0
ARHGAP24	1	0	1	0
ARHGAP29	1	1	0	0
ARHGAP4	1	1	0	0
ARHGAP5	1	1	0	0
ARHGAP9	1	0	1	0
ARHGDIA	1	1	0	0
ARHGEF10L	1	0	1	0
ARHGEF11	1	1	0	0
ARHGEF12	1	1	1	0
ARHGEF17	1	0	1	0
ARHGEF2	1	0	1	0
ARHGEF3	1	0	1	0
ARID1A	1	1	1	0
ARID1B	1	1	1	0
ARID2	1	1	1	0
ARID3A	1	0	1	0
ARID3B	1	1	1	0
ARID3C	1	1	0	0
ARID4A	1	0	1	0
ARID5B	1	0	1	0
ARIH1	1	0	1	0
ARIH2	1	0	1	0
ARL13B	1	1	0	0
ARL15	1	0	1	0
ARL16	1	1	1	0
ARL2	1	1	0	0
ARL2BP	1	1	0	0
ARL3	1	1	1	0
ARL4A	1	1	0	0
ARL5B	1	1	1	0
ARL6IP1	1	1	1	0
ARL6IP2	1	1	0	0
ARL6IP4	1	1	1	0
ARL6IP5	1	0	1	0
ARL6IP6	1	1	0	0
ARMC10	1	1	1	0
ARMC5	1	1	1	0
ARMC6	1	0	1	0
ARMC8	1	0	1	0
ARMET	1	1	1	0
ARMETL1	1	1	1	0
ARMS2	1	0	1	0
ARNT	1	0	1	0
ARNTL	1	1	0	0
ARPC1A	1	1	0	0
ARPC1B	1	1	1	0
ARPC3	1	0	1	0
ARPC5	1	1	1	0
ARPC5L	1	1	0	0
ARPP-19	1	1	0	0
ARRB1	1	0	1	0
ARRB2	1	1	0	0
ARRDC3	1	1	1	0
ARRDC5	1	1	0	0
ARS2	1	1	0	0
ARVCF	1	1	0	0
ASAH1	1	1	1	0
ASAH3L	1	1	0	0
ASAM	1	0	1	0
ASB13	1	0	1	0
ASB3	1	1	0	0
ASCC1	1	0	1	0
ASCC2	1	1	1	0
ASCC3	1	1	0	0
ASCC3L1	1	1	0	0
ASH2L	1	1	1	0
ASL	1	1	0	0
ASMTL	1	1	0	0
ASNA1	1	1	1	0
ASNS	1	0	1	0
ASNSD1	1	1	1	0
ASPH	1	1	1	0
ASS1	1	0	1	0
ASXL2	1	1	0	0
ATAD2	1	1	1	0
ATAD3A	1	1	0	0
ATAD5	1	1	1	0
ATE1	1	1	0	0
ATF1	1	0	1	0
ATF2	1	1	0	0
ATF3	1	0	1	0
ATF4	1	1	0	0
ATF7	1	1	1	0
ATF7IP	1	1	1	0
ATG10	1	1	0	0
ATG16L2	1	0	1	0
ATG2A	1	1	1	0
ATG2B	1	1	0	0
ATG3	1	1	1	0
ATG7	1	1	1	0
ATG9A	1	0	1	0
ATIC	1	1	0	0
ATL3	1	1	1	0
ATM	1	1	0	0
ATN1	1	0	1	0
ATOH8	1	0	1	0
ATOX1	1	0	1	0
ATP10A	1	1	1	0
ATP11A	1	1	1	0
ATP11B	1	0	1	0
ATP13A1	1	1	0	0
ATP13A2	1	0	1	0
ATP1A2	1	1	1	0
ATP2A1	1	1	0	0
ATP2A2	1	1	0	0
ATP2B4	1	0	1	0
ATP2C1	1	1	1	0
ATP5C1	1	1	1	0
ATP5D	1	1	0	0
ATP5E	1	1	0	0
ATP5G1	1	1	1	0
ATP5G2	1	0	1	0
ATP5G3	1	0	1	0
ATP5H	1	1	1	0
ATP5I	1	1	0	0
ATP5J	1	0	1	0
ATP5J2	1	1	0	0
ATP5L	1	0	1	0
ATP5S	1	1	1	0
ATP5SL	1	1	1	0
ATP6V0A2	1	1	0	0
ATP6V0B	1	1	1	0
ATP6V0C	1	1	1	0
ATP6V0D1	1	0	1	0
ATP6V0E1	1	0	1	0
ATP6V1A	1	1	1	0
ATP6V1B2	1	1	1	0
ATP6V1C1	1	0	1	0
ATP6V1D	1	0	1	0
ATP7B	1	1	0	0
ATP8B2	1	1	0	0
ATP9A	1	0	1	0
ATP9B	1	1	1	0
ATPAF1	1	1	0	0
ATPAF2	1	1	0	0
ATPBD3	1	0	1	0
ATPIF1	1	1	0	0
ATR	1	1	0	0
ATRIP	1	1	0	0
ATRN	1	1	0	0
ATRX	1	0	1	0
ATXN1	1	0	1	0
ATXN2L	1	1	0	0
ATXN7	1	0	1	0
ATXN7L1	1	0	1	0
ATXN7L3	1	1	1	0
AURKA	1	1	1	0
AURKAIP1	1	1	0	0
AURKC	1	0	1	0
AUTS2	1	1	0	0
AVPI1	1	1	1	0
AXIN1	1	1	0	0
AXL	1	0	1	0
AZI1	1	1	0	0
AZI2	1	1	1	0
AZIN1	1	0	1	0
B3GALTL	1	0	1	0
B3GAT3	1	1	1	0
B3GNT2	1	0	1	0
B3GNTL1	1	1	0	0
B4GALT1	1	1	1	0
B4GALT2	1	1	1	0
B4GALT4	1	0	1	0
B4GALT7	1	1	1	0
B9D2	1	1	0	0
BACE1	1	1	1	0
BACE2	1	1	0	0
BACH1	1	1	0	0
BAD	1	1	0	0
BAG2	1	0	1	0
BAG4	1	1	1	0
BAG5	1	0	1	0
BAHCC1	1	1	1	0
BAI2	1	1	0	0
BAMBI	1	0	1	0
BANF1	1	0	1	1
BANK1	1	0	1	0
BANP	1	1	1	0
BAP1	1	1	0	0
BARD1	1	1	0	0
BAT2D1	1	0	1	0
BAX	1	1	0	0
BAZ1B	1	1	1	0
BBC3	1	1	1	0
BBS9	1	1	0	0
BCAP31	1	0	1	0
BCAR3	1	0	1	0
BCAS2	1	1	1	0
BCAS3	1	1	0	0
BCAS4	1	1	0	0
BCAT1	1	0	1	0
BCAT2	1	0	1	0
BCDIN3D	1	1	0	0
BCKDHA	1	1	0	0
BCKDHB	1	1	0	0
BCKDK	1	1	0	0
BCL10	1	1	0	0
BCL2	1	0	1	0
BCL2L1	1	0	1	0
BCL2L10	1	0	1	0
BCL2L11	1	1	1	0
BCL2L12	1	1	0	0
BCL2L13	1	0	1	0
BCL2L2	1	1	0	0
BCL3	1	0	1	0
BCL6	1	0	1	0
BCL7A	1	1	1	0
BCL7B	1	1	0	0
BCL7C	1	1	0	0
BCL9L	1	1	1	0
BCLAF1	1	1	1	0
BCS1L	1	1	0	0
BDKRB2	1	0	1	0
BEST1	1	0	1	0
BET1L	1	1	0	0
BFAR	1	0	1	0
BFSP1	1	0	1	0
BHLHB2	1	1	1	0
BHLHB3	1	1	1	0
BICD1	1	1	1	0
BICD2	1	1	0	0
BIN1	1	0	1	0
BIN2	1	0	1	0
BIN3	1	0	1	0
BLCAP	1	1	0	0
BLM	1	1	0	0
BLOC1S1	1	1	1	0
BLOC1S2	1	0	1	0
BLOC1S3	1	1	1	0
BLVRB	1	1	1	0
BMF	1	1	1	0
BMI1	1	1	0	0
BMP2K	1	1	0	0
BMPR1A	1	1	0	0
BMPR2	1	0	1	0
BNC2	1	0	1	0
BNIP2	1	1	1	0
BNIP3	1	1	0	0
BNIP3L	1	1	1	0
BOK	1	0	1	0
BOLA1	1	1	0	0
BOLA3	1	1	0	0
BOP1	1	1	0	0
BPHL	1	1	1	0
BPI	1	0	1	0
BRAF	1	1	1	0
BRCA1	1	1	1	0
BRCA2	1	1	0	0
BRD3	1	0	1	0
BRD9	1	1	1	0
BRF2	1	0	1	0
BRI3	1	0	1	0
BRMS1L	1	1	0	0
BRP44	1	1	0	0
BRP44L	1	1	1	0
BRPF1	1	1	1	0
BRSK1	1	0	1	0
BRSK2	1	1	0	0
BRWD1	1	0	1	0
BSCL2	1	1	0	0
BSDC1	1	0	1	0
BSG	1	1	1	0
BTAF1	1	1	0	0
BTBD1	1	1	0	0
BTBD10	1	1	0	0
BTBD11	1	0	1	0
BTBD7	1	1	0	0
BTD	1	1	1	0
BTF3L4	1	0	1	0
BTG1	1	0	1	0
BTG2	1	0	1	0
BTG3	1	1	0	0
BTRC	1	0	1	0
BUB3	1	1	0	0
BUD13	1	1	1	0
BUD31	1	0	1	0
BXDC1	1	0	1	0
BXDC2	1	1	0	0
BYSL	1	0	1	0
BZW1	1	1	1	0
BZW2	1	1	0	0
C10orf10	1	0	1	0
C10orf104	1	0	1	0
C10orf11	1	0	1	0
C10orf111	1	1	0	0
C10orf116	1	1	0	0
C10orf118	1	0	1	0
C10orf119	1	1	1	0
C10orf137	1	1	0	0
C10orf140	1	0	1	0
C10orf25	1	0	1	0
C10orf26	1	0	1	0
C10orf32	1	0	1	0
C10orf46	1	1	0	0
C10orf47	1	0	1	0
C10orf54	1	0	1	0
C10orf55	1	0	1	0
C10orf58	1	0	1	1
C10orf63	1	1	0	0
C10orf72	1	0	1	0
C10orf78	1	1	1	0
C10orf84	1	0	1	0
C10orf88	1	1	0	0
C10orf95	1	1	1	0
C11orf1	1	0	1	0
C11orf10	1	1	0	0
C11orf17	1	1	0	0
C11orf2	1	0	1	0
C11orf24	1	1	0	0
C11orf30	1	1	1	0
C11orf31	1	1	0	0
C11orf46	1	1	0	0
C11orf48	1	0	1	0
C11orf51	1	1	1	0
C11orf52	1	1	1	0
C11orf54	1	0	1	0
C11orf58	1	1	0	0
C11orf59	1	1	1	0
C11orf60	1	1	0	0
C11orf61	1	1	0	0
C11orf65	1	1	0	0
C11orf67	1	1	0	0
C11orf68	1	1	0	0
C11orf71	1	0	1	0
C11orf75	1	1	1	0
C11orf80	1	1	0	0
C11orf82	1	1	1	0
C11orf83	1	0	1	0
C11orf84	1	1	0	0
C12orf23	1	1	0	0
C12orf24	1	1	0	0
C12orf26	1	1	1	0
C12orf29	1	0	1	0
C12orf30	1	1	1	0
C12orf31	1	1	1	0
C12orf4	1	1	0	0
C12orf48	1	1	0	0
C12orf5	1	1	0	0
C12orf50	1	0	1	0
C12orf52	1	0	1	0
C12orf57	1	1	0	0
C12orf60	1	1	0	0
C12orf61	1	0	1	0
C12orf62	1	0	1	1
C12orf65	1	1	0	0
C12orf68	1	0	1	0
C13orf23	1	1	1	0
C13orf27	1	1	0	0
C13orf3	1	1	1	0
C13orf31	1	0	1	0
C13orf34	1	1	0	0
C13orf37	1	1	0	0
C14orf100	1	0	1	0
C14orf106	1	1	1	0
C14orf108	1	1	0	0
C14orf124	1	0	1	0
C14orf133	1	0	0	1
C14orf135	1	1	1	0
C14orf138	1	1	0	0
C14orf142	1	1	0	0
C14orf143	1	1	0	0
C14orf145	1	1	0	0
C14orf147	1	1	0	0
C14orf149	1	0	1	0
C14orf151	1	1	0	0
C14orf153	1	0	1	0
C14orf166	1	1	1	0
C14orf169	1	1	0	0
C14orf172	1	0	1	0
C14orf174	1	1	0	0
C14orf179	1	0	1	0
C14orf180	1	1	1	0
C14orf181	1	1	1	0
C14orf2	1	1	0	0
C14orf21	1	1	0	0
C14orf4	1	1	1	0
C14orf43	1	0	1	0
C14orf45	1	1	0	0
C14orf49	1	0	1	0
C14orf50	1	1	0	0
C14orf80	1	1	0	0
C14orf94	1	1	0	0
C15orf15	1	0	1	0
C15orf17	1	0	1	0
C15orf23	1	1	1	0
C15orf33	1	0	1	0
C15orf38	1	1	0	0
C15orf40	1	1	0	0
C15orf41	1	1	0	0
C15orf44	1	1	0	0
C15orf52	1	0	1	0
C15orf55	1	1	1	0
C15orf57	1	1	0	0
C15orf58	1	1	0	0
C16orf13	1	1	1	0
C16orf14	1	1	1	0
C16orf3	1	1	0	0
C16orf33	1	1	0	0
C16orf48	1	1	1	0
C16orf53	1	1	1	0
C16orf55	1	1	0	0
C16orf59	1	1	0	0
C16orf61	1	1	0	0
C16orf62	1	1	0	0
C16orf63	1	1	1	0
C16orf65	1	0	1	0
C16orf7	1	0	1	0
C16orf70	1	1	0	0
C16orf71	1	1	0	0
C16orf72	1	1	1	0
C16orf74	1	0	1	0
C16orf79	1	1	0	0
C16orf80	1	1	1	0
C16orf85	1	1	0	0
C16orf86	1	1	1	0
C16orf87	1	1	0	0
C16orf88	1	1	0	0
C16orf89	1	0	1	0
C16orf90	1	0	1	0
C17orf39	1	1	0	0
C17orf45	1	0	1	0
C17orf51	1	1	0	0
C17orf57	1	1	0	0
C17orf58	1	0	1	0
C17orf59	1	1	1	0
C17orf61	1	1	0	0
C17orf65	1	1	1	0
C17orf68	1	1	0	0
C17orf75	1	1	0	0
C17orf81	1	1	1	0
C17orf82	1	0	1	0
C17orf85	1	1	0	0
C17orf90	1	1	1	0
C17orf91	1	1	1	0
C17orf95	1	1	1	1
C18orf10	1	1	0	0
C18orf19	1	1	0	0
C18orf21	1	0	1	0
C18orf22	1	1	0	0
C18orf25	1	1	0	0
C18orf54	1	1	0	0
C18orf55	1	1	0	1
C18orf56	1	1	0	0
C19orf10	1	0	1	0
C19orf12	1	0	1	0
C19orf15	1	1	0	0
C19orf20	1	0	1	0
C19orf21	1	1	1	0
C19orf23	1	1	0	0
C19orf24	1	1	0	0
C19orf25	1	0	0	1
C19orf26	1	1	0	0
C19orf36	1	1	1	0
C19orf39	1	1	1	0
C19orf40	1	1	0	0
C19orf42	1	1	0	0
C19orf43	1	1	1	0
C19orf45	1	0	1	0
C19orf46	1	1	0	0
C19orf48	1	1	1	0
C19orf50	1	1	0	0
C19orf54	1	1	1	0
C19orf55	1	1	1	0
C19orf56	1	1	1	0
C19orf57	1	1	0	0
C19orf59	1	0	1	0
C19orf6	1	0	1	0
C19orf61	1	1	0	0
C19orf62	1	1	0	0
C1GALT1	1	1	0	0
C1orf101	1	1	0	0
C1orf102	1	0	1	0
C1orf103	1	0	1	1
C1orf104	1	1	1	0
C1orf109	1	1	1	0
C1orf112	1	1	0	0
C1orf122	1	1	0	0
C1orf124	1	1	1	0
C1orf125	1	1	1	0
C1orf128	1	1	0	0
C1orf135	1	1	0	0
C1orf142	1	1	0	0
C1orf144	1	0	1	0
C1orf149	1	0	1	0
C1orf156	1	1	0	0
C1orf159	1	1	0	0
C1orf163	1	0	1	0
C1orf174	1	1	1	0
C1orf176	1	1	0	0
C1orf182	1	0	0	1
C1orf183	1	1	1	0
C1orf198	1	0	1	0
C1orf21	1	1	0	0
C1orf210	1	0	1	0
C1orf212	1	1	0	0
C1orf213	1	1	1	0
C1orf25	1	0	1	0
C1orf26	1	0	1	0
C1orf27	1	1	1	0
C1orf35	1	1	1	0
C1orf38	1	0	1	0
C1orf43	1	1	0	0
C1orf51	1	0	1	0
C1orf53	1	1	0	0
C1orf54	1	0	1	0
C1orf63	1	0	1	0
C1orf66	1	1	0	0
C1orf69	1	1	0	0
C1orf77	1	1	1	0
C1orf83	1	1	1	0
C1orf84	1	0	1	0
C1orf85	1	1	0	0
C1orf86	1	0	1	0
C1orf9	1	1	0	0
C1orf93	1	1	0	0
C1orf96	1	1	0	0
C1QA	1	0	1	0
C1QB	1	0	1	0
C1QBP	1	1	0	0
C1QC	1	0	1	0
C1QTNF1	1	0	1	0
C1QTNF5	1	1	1	0
C1QTNF6	1	1	1	0
C1R	1	0	1	0
C1RL	1	0	1	0
C1S	1	0	1	0
C20orf108	1	1	0	0
C20orf11	1	1	0	0
C20orf111	1	0	1	0
C20orf112	1	0	1	0
C20orf116	1	0	1	0
C20orf117	1	1	0	0
C20orf132	1	1	1	0
C20orf134	1	1	0	0
C20orf135	1	1	1	0
C20orf142	1	1	1	0
C20orf144	1	1	0	0
C20orf165	1	1	0	0
C20orf177	1	1	1	0
C20orf19	1	1	0	0
C20orf20	1	1	1	0
C20orf24	1	1	1	0
C20orf26	1	1	0	0
C20orf27	1	1	1	0
C20orf29	1	1	1	0
C20orf3	1	1	1	0
C20orf30	1	1	1	0
C20orf59	1	1	1	0
C20orf72	1	1	0	0
C20orf74	1	1	0	0
C20orf94	1	1	1	0
C20orf96	1	1	1	0
C21orf2	1	1	1	0
C21orf45	1	1	0	0
C21orf56	1	0	1	0
C21orf57	1	1	0	0
C21orf58	1	1	0	0
C21orf63	1	0	1	0
C21orf7	1	1	0	0
C21orf70	1	0	1	0
C21orf91	1	1	0	0
C22orf13	1	1	1	0
C22orf15	1	0	1	1
C22orf24	1	1	0	0
C22orf25	1	1	0	0
C22orf26	1	0	1	0
C22orf28	1	1	0	0
C22orf29	1	1	0	0
C22orf32	1	1	0	0
C22orf36	1	0	1	0
C22orf39	1	1	0	0
C22orf40	1	1	0	0
C2CD3	1	1	1	0
C2orf13	1	1	1	0
C2orf15	1	1	1	0
C2orf16	1	0	1	0
C2orf18	1	0	1	0
C2orf24	1	0	1	0
C2orf28	1	1	1	0
C2orf30	1	1	0	0
C2orf34	1	0	1	0
C2orf37	1	1	0	0
C2orf52	1	1	1	0
C2orf53	1	1	0	0
C2orf56	1	1	1	0
C2orf64	1	0	1	0
C2orf67	1	1	1	0
C2orf68	1	1	0	0
C2orf69	1	1	0	0
C2orf7	1	1	0	1
C2orf71	1	0	1	0
C2orf73	1	0	1	0
C2orf76	1	0	1	0
C2orf77	1	1	0	0
C2orf79	1	1	0	0
C3orf17	1	0	1	0
C3orf21	1	1	0	0
C3orf23	1	1	0	0
C3orf26	1	1	0	0
C3orf34	1	1	0	0
C3orf36	1	0	1	0
C3orf37	1	1	0	0
C3orf38	1	1	0	0
C3orf55	1	0	1	0
C3orf58	1	1	1	0
C3orf60	1	1	1	0
C3orf63	1	1	0	0
C3orf64	1	1	0	0
C3orf67	1	1	0	0
C3orf70	1	0	1	0
C3orf71	1	0	1	0
C4orf14	1	1	0	0
C4orf15	1	1	0	0
C4orf16	1	1	0	0
C4orf21	1	1	1	0
C4orf27	1	1	0	0
C4orf30	1	1	0	0
C4orf32	1	1	0	0
C4orf33	1	1	1	0
C4orf34	1	1	1	0
C4orf41	1	0	1	0
C4orf42	1	1	1	0
C4orf43	1	1	0	0
C4orf46	1	1	1	0
C5orf13	1	1	0	0
C5orf15	1	0	1	0
C5orf22	1	1	1	0
C5orf24	1	1	1	0
C5orf28	1	0	1	0
C5orf30	1	1	0	0
C5orf32	1	0	1	0
C5orf33	1	1	1	0
C5orf35	1	1	0	0
C5orf36	1	1	0	0
C5orf37	1	1	1	0
C5orf39	1	0	1	0
C5orf4	1	1	1	0
C5orf41	1	0	1	0
C5orf44	1	0	1	0
C5orf45	1	1	0	0
C5orf51	1	1	0	0
C6orf1	1	1	0	0
C6orf105	1	0	1	0
C6orf106	1	0	1	0
C6orf120	1	1	0	0
C6orf125	1	1	0	0
C6orf130	1	1	0	0
C6orf145	1	1	0	0
C6orf150	1	0	1	1
C6orf151	1	1	0	0
C6orf153	1	1	0	0
C6orf162	1	1	0	0
C6orf167	1	1	0	0
C6orf170	1	0	1	1
C6orf182	1	1	0	0
C6orf199	1	0	1	0
C6orf203	1	1	0	0
C6orf204	1	0	1	0
C6orf211	1	1	0	0
C6orf57	1	0	1	0
C6orf62	1	0	1	0
C6orf64	1	1	0	0
C6orf70	1	1	0	0
C6orf81	1	0	1	0
C6orf97	1	0	1	0
C7orf10	1	0	1	0
C7orf11	1	0	1	0
C7orf20	1	1	0	0
C7orf23	1	0	1	0
C7orf24	1	1	1	0
C7orf25	1	1	1	0
C7orf26	1	1	0	0
C7orf27	1	1	0	0
C7orf30	1	0	1	0
C7orf41	1	0	1	0
C7orf43	1	0	1	0
C7orf45	1	0	1	0
C7orf47	1	1	0	0
C7orf49	1	0	1	0
C7orf51	1	0	1	0
C7orf55	1	1	1	0
C7orf58	1	0	1	0
C7orf59	1	0	1	0
C8G	1	1	0	0
C8orf32	1	1	0	0
C8orf37	1	0	1	0
C8orf40	1	0	1	0
C8orf55	1	1	1	0
C8orf58	1	1	0	0
C8orf73	1	1	0	0
C8orf76	1	1	0	0
C8orf80	1	0	1	0
C9orf100	1	1	0	0
C9orf102	1	0	1	0
C9orf105	1	1	1	0
C9orf106	1	0	1	0
C9orf116	1	1	0	0
C9orf140	1	1	0	0
C9orf150	1	0	1	0
C9orf156	1	1	0	0
C9orf16	1	1	0	0
C9orf163	1	1	1	0
C9orf19	1	0	1	0
C9orf21	1	0	1	0
C9orf23	1	1	1	0
C9orf25	1	1	1	0
C9orf37	1	1	0	0
C9orf40	1	1	0	0
C9orf43	1	1	1	0
C9orf46	1	1	0	0
C9orf47	1	1	0	0
C9orf5	1	1	1	0
C9orf50	1	1	0	0
C9orf64	1	1	1	0
C9orf68	1	0	1	0
C9orf69	1	1	1	0
C9orf75	1	1	0	0
C9orf82	1	1	0	0
C9orf86	1	1	0	0
C9orf89	1	1	0	0
C9orf91	1	1	1	0
C9orf95	1	1	1	0
C9orf96	1	1	1	0
C9orf97	1	1	0	0
CA11	1	1	1	0
CA12	1	0	1	0
CA9	1	1	0	0
CAB39L	1	1	0	0
CABC1	1	1	0	0
CABLES1	1	0	1	0
CACNB1	1	0	1	0
CACYBP	1	1	1	1
CAD	1	1	1	0
CADPS2	1	1	0	0
CALCOCO1	1	0	1	0
CALCOCO2	1	0	1	0
CALM1	1	1	0	0
CALM2	1	1	0	0
CALM3	1	1	0	0
CALML3	1	0	1	0
CALML6	1	1	0	0
CALR	1	1	1	0
CALU	1	1	0	0
CAMK1	1	0	1	0
CAMK2D	1	0	1	0
CAMK2G	1	0	1	0
CAMKK2	1	1	0	0
CAMP	1	0	1	0
CAMSAP1	1	1	1	0
CAMTA1	1	1	0	0
CAMTA2	1	1	0	0
CANT1	1	1	1	0
CANX	1	1	1	0
CAP1	1	1	0	0
CAPG	1	0	1	0
CAPN2	1	0	1	0
CAPN5	1	0	1	0
CAPN7	1	1	1	0
CAPNS1	1	1	0	0
CAPRIN1	1	1	0	0
CAPRIN2	1	1	0	0
CAPS	1	0	1	0
CAPS2	1	0	1	0
CAPZA1	1	0	1	0
CAPZB	1	1	0	0
CARHSP1	1	1	1	0
CARM1	1	1	0	0
CARS	1	0	1	0
CARS2	1	1	1	0
CASC3	1	0	1	0
CASK	1	1	1	0
CASKIN2	1	1	0	0
CASP2	1	1	0	0
CASP3	1	1	0	0
CASP7	1	1	0	1
CASP8AP2	1	1	0	0
CASP9	1	1	1	0
CAST	1	0	1	0
CAT	1	0	1	0
CAV1	1	1	1	0
CAV2	1	0	1	0
CBARA1	1	1	0	0
CBFA2T2	1	1	0	0
CBFB	1	0	1	0
CBLB	1	0	1	0
CBLL1	1	0	1	0
CBR1	1	0	1	0
CBX3	1	1	0	1
CBX4	1	1	1	0
CBX5	1	1	0	0
CBX6	1	1	1	0
CBX7	1	1	1	0
CBX8	1	1	1	0
CBY1	1	1	0	0
CC2D1A	1	1	0	0
CCBL1	1	1	1	0
CCBL2	1	1	1	0
CCDC100	1	1	1	0
CCDC101	1	0	1	0
CCDC107	1	1	1	0
CCDC109A	1	0	1	0
CCDC111	1	1	0	0
CCDC116	1	1	0	0
CCDC117	1	1	0	1
CCDC122	1	0	1	0
CCDC123	1	1	0	0
CCDC124	1	0	1	0
CCDC126	1	1	0	0
CCDC127	1	1	0	0
CCDC128	1	0	1	0
CCDC134	1	1	0	0
CCDC137	1	1	1	0
CCDC138	1	1	1	0
CCDC14	1	1	0	0
CCDC142	1	1	1	0
CCDC146	1	1	1	0
CCDC148	1	1	0	0
CCDC150	1	1	0	0
CCDC151	1	1	1	1
CCDC18	1	1	1	0
CCDC21	1	1	0	0
CCDC23	1	0	1	0
CCDC25	1	1	0	0
CCDC28B	1	1	0	0
CCDC33	1	0	1	0
CCDC36	1	0	1	0
CCDC37	1	1	1	0
CCDC40	1	1	1	0
CCDC41	1	1	0	0
CCDC45	1	1	1	0
CCDC47	1	1	1	0
CCDC49	1	0	1	0
CCDC51	1	1	0	0
CCDC55	1	0	1	0
CCDC56	1	1	0	0
CCDC57	1	1	1	0
CCDC59	1	1	1	0
CCDC6	1	0	1	0
CCDC61	1	0	1	0
CCDC66	1	0	1	0
CCDC69	1	0	1	0
CCDC71	1	0	0	1
CCDC72	1	1	0	0
CCDC75	1	1	1	0
CCDC76	1	1	0	0
CCDC80	1	1	1	0
CCDC82	1	1	1	0
CCDC85B	1	0	1	0
CCDC86	1	0	1	0
CCDC87	1	0	1	0
CCDC88A	1	1	0	0
CCDC9	1	1	1	0
CCDC90A	1	1	0	0
CCDC90B	1	0	1	0
CCDC93	1	1	0	0
CCDC94	1	1	0	0
CCDC95	1	0	1	0
CCDC96	1	1	0	0
CCDC99	1	1	0	0
CCL2	1	0	1	0
CCL20	1	0	1	0
CCL27	1	1	1	0
CCL4L1	1	1	1	0
CCL4L2	1	1	1	0
CCM2	1	1	1	0
CCNB1	1	1	0	0
CCNB1IP1	1	0	1	0
CCND1	1	1	0	0
CCND3	1	1	1	0
CCNF	1	1	0	0
CCNG2	1	1	1	0
CCNH	1	1	1	0
CCNJ	1	1	0	0
CCNK	1	1	1	0
CCNL1	1	0	1	0
CCNO	1	1	0	0
CCNT1	1	1	1	0
CCNT2	1	1	1	0
CCR10	1	1	1	0
CCS	1	0	1	0
CCT2	1	1	0	0
CCT3	1	0	0	1
CCT4	1	0	1	1
CCT5	1	1	1	0
CCT6A	1	1	0	0
CCT7	1	1	0	1
CCT8	1	1	0	0
CD14	1	1	1	0
CD151	1	1	0	0
CD164	1	0	1	0
CD248	1	0	1	0
CD2BP2	1	0	1	0
CD302	1	0	1	0
CD3EAP	1	1	0	0
CD47	1	1	0	0
CD55	1	0	1	0
CD63	1	0	1	0
CD68	1	1	1	0
CD81	1	0	1	0
CD82	1	1	1	0
CD83	1	0	1	0
CD99	1	1	0	0
CDADC1	1	0	1	0
CDAN1	1	1	0	0
CDC123	1	0	1	0
CDC20	1	1	0	0
CDC23	1	1	0	0
CDC25A	1	1	0	0
CDC25B	1	1	0	0
CDC25C	1	1	1	0
CDC26	1	1	0	0
CDC27	1	1	1	1
CDC2L5	1	1	1	0
CDC2L6	1	1	0	0
CDC37	1	1	0	0
CDC37L1	1	0	1	0
CDC40	1	0	1	0
CDC42	1	0	1	0
CDC42EP1	1	0	1	0
CDC42EP3	1	0	1	0
CDC42EP4	1	1	1	0
CDC42SE1	1	0	1	0
CDC42SE2	1	1	0	0
CDC45L	1	1	0	0
CDC5L	1	1	1	0
CDC73	1	1	1	0
CDCA2	1	1	1	0
CDCA3	1	1	0	0
CDCA4	1	1	0	0
CDCA5	1	1	0	0
CDCA8	1	1	1	0
CDGAP	1	0	1	0
CDIPT	1	0	1	0
CDK2	1	1	0	0
CDK2AP2	1	1	0	0
CDK4	1	1	1	0
CDK5	1	1	0	0
CDK5RAP1	1	1	1	0
CDK5RAP2	1	1	0	0
CDK5RAP3	1	1	1	0
CDK9	1	0	1	0
CDKAL1	1	0	1	0
CDKL1	1	1	1	0
CDKL3	1	0	1	0
CDKN1A	1	1	1	0
CDKN1B	1	1	1	0
CDKN2A	1	1	0	0
CDKN2AIPNL	1	1	0	0
CDKN2C	1	1	1	0
CDKN2D	1	1	1	0
CDKN3	1	1	0	0
CDO1	1	0	1	0
CDR2	1	1	1	0
CDS2	1	1	0	0
CDT1	1	1	1	0
CDV3	1	0	1	0
CDYL2	1	0	1	0
CEBPA	1	0	1	0
CEBPB	1	0	1	0
CEBPD	1	0	1	0
CEBPG	1	1	1	0
CEBPZ	1	1	1	0
CECR5	1	0	1	0
CELSR3	1	0	1	0
CEMP1	1	1	1	0
CENPB	1	1	0	0
CENPC1	1	1	0	0
CENPE	1	1	0	0
CENPJ	1	1	0	0
CENPK	1	1	0	0
CENPL	1	1	1	0
CENPN	1	1	0	0
CENPO	1	1	0	0
CENPP	1	1	0	0
CENPT	1	1	0	1
CENTB1	1	1	1	0
CENTB2	1	0	1	0
CENTB5	1	1	1	0
CENTG1	1	0	1	0
CENTG2	1	1	0	0
CENTG3	1	1	1	0
CEP135	1	1	0	0
CEP164	1	0	1	0
CEP27	1	1	1	0
CEP350	1	1	1	0
CEP57	1	1	1	0
CEP63	1	0	1	0
CEP68	1	1	1	0
CEP72	1	1	0	0
CEP76	1	1	0	0
CEP78	1	1	0	0
CEPT1	1	1	0	0
CETN2	1	1	1	0
CETN3	1	1	0	0
CFD	1	0	1	0
CFDP1	1	1	0	0
CFL1	1	1	0	0
CFLAR	1	0	1	0
CGRRF1	1	1	0	0
CHAC1	1	1	1	0
CHAF1A	1	1	1	0
CHCHD1	1	1	1	0
CHCHD10	1	0	1	1
CHCHD2	1	1	0	0
CHCHD3	1	1	1	0
CHCHD4	1	1	1	0
CHCHD5	1	0	1	0
CHCHD8	1	1	0	0
CHD1	1	1	1	0
CHD1L	1	0	1	0
CHD2	1	0	1	0
CHD4	1	1	1	0
CHD9	1	1	1	0
CHEK1	1	1	0	0
CHEK2	1	1	0	0
CHERP	1	1	1	0
CHI3L2	1	0	1	0
CHIC2	1	1	0	0
CHKA	1	0	1	0
CHKB	1	1	0	0
CHML	1	1	0	0
CHMP1A	1	1	0	0
CHMP1B	1	1	1	0
CHMP2A	1	1	1	0
CHMP2B	1	0	1	0
CHMP4A	1	1	1	0
CHMP7	1	1	0	0
CHORDC1	1	0	0	1
CHPT1	1	0	1	0
CHRAC1	1	1	0	0
CHRNB2	1	1	0	0
CHST12	1	1	1	0
CHST3	1	0	1	0
CHSY3	1	1	0	0
CHTF18	1	1	1	0
CHURC1	1	0	1	0
CIAO1	1	1	0	0
CIAPIN1	1	0	1	0
CIB1	1	1	0	0
CIC	1	1	0	0
CIDEA	1	0	1	0
CIDEC	1	0	1	0
CIP29	1	1	0	0
CIRBP	1	1	0	0
CIRH1A	1	1	0	0
CISD1	1	1	1	0
CISH	1	0	1	0
CITED2	1	0	1	0
CKAP2	1	1	1	0
CKAP4	1	1	1	0
CKAP5	1	1	0	0
CKB	1	0	1	0
CKLF	1	1	0	0
CKS1B	1	1	1	0
CKS2	1	1	0	1
CLASP1	1	1	0	0
CLASP2	1	1	0	0
CLCC1	1	1	0	0
CLCF1	1	0	1	0
CLCN2	1	1	0	0
CLCN7	1	1	0	0
CLCNKA	1	0	1	0
CLDN11	1	1	0	0
CLDN23	1	1	0	0
CLDN6	1	1	0	0
CLDN7	1	0	1	0
CLDND2	1	1	1	0
CLEC16A	1	1	1	0
CLIC4	1	1	1	0
CLIP3	1	0	1	0
CLIP4	1	0	1	0
CLK1	1	1	1	0
CLK2	1	1	0	0
CLK3	1	1	0	0
CLK4	1	0	1	0
CLMN	1	0	1	0
CLN5	1	0	1	0
CLN6	1	1	0	0
CLN8	1	1	0	0
CLOCK	1	1	0	0
CLP1	1	1	0	0
CLPB	1	1	1	0
CLPTM1	1	0	1	0
CLPTM1L	1	1	0	0
CLPX	1	0	1	0
CLRN2	1	1	0	0
CLSPN	1	1	0	0
CLTA	1	0	1	0
CLTB	1	1	1	0
CLTCL1	1	0	1	0
CLUAP1	1	0	1	0
CLYBL	1	1	0	0
CMC1	1	1	0	0
CMIP	1	1	1	0
CMPK1	1	1	0	0
CNBP	1	1	0	0
CNDP2	1	0	1	0
CNFN	1	1	1	0
CNGA4	1	1	1	0
CNIH	1	0	1	0
CNIH4	1	0	1	0
CNKSR3	1	0	1	0
CNN1	1	0	1	0
CNN2	1	0	1	0
CNN3	1	1	1	0
CNOT1	1	1	1	0
CNOT10	1	1	0	0
CNOT3	1	1	0	0
CNOT4	1	1	0	0
CNOT6L	1	1	1	0
CNOT7	1	1	0	0
CNOT8	1	1	1	0
CNP	1	1	1	0
CNPY2	1	0	1	0
CNPY3	1	1	0	0
CNTD1	1	1	0	0
CNTFR	1	0	1	0
CNTLN	1	1	0	0
CNTNAP1	1	1	1	0
CNTROB	1	1	0	0
COASY	1	0	1	0
COBRA1	1	1	0	0
COG1	1	1	0	0
COG4	1	0	1	0
COG5	1	0	1	0
COG8	1	1	0	0
COL12A1	1	0	1	0
COL16A1	1	1	1	0
COL1A1	1	0	1	0
COL27A1	1	0	1	0
COL4A1	1	1	1	0
COL4A2	1	1	1	0
COL4A3BP	1	0	1	0
COL5A1	1	0	1	0
COL5A3	1	0	1	0
COL6A1	1	0	1	0
COL6A2	1	0	1	0
COL6A3	1	0	1	0
COL8A1	1	0	1	0
COL9A2	1	0	1	0
COMMD3	1	1	0	0
COMMD4	1	1	0	0
COMMD6	1	0	1	0
COMMD9	1	0	1	0
COMT	1	0	1	0
COMTD1	1	1	1	0
COPA	1	0	1	0
COPB2	1	0	1	0
COPG2	1	0	1	0
COPS2	1	0	0	1
COPS3	1	1	0	0
COPS7B	1	1	0	0
COPS8	1	1	1	0
COQ10A	1	0	1	0
COQ10B	1	1	1	0
COQ2	1	1	1	0
COQ5	1	0	1	0
COQ6	1	1	1	0
COQ7	1	1	1	0
COQ9	1	0	1	0
CORO1C	1	1	1	0
CORO2B	1	0	1	0
CORO6	1	1	0	0
CORO7	1	1	1	0
COTL1	1	0	1	0
COX10	1	1	1	0
COX15	1	1	0	0
COX17	1	1	0	0
COX18	1	1	1	0
COX5A	1	1	0	0
COX5B	1	1	0	0
COX7A2	1	0	1	0
COX7A2L	1	0	1	0
COX8A	1	1	1	0
CP110	1	1	1	0
CPA1	1	0	1	0
CPD	1	1	1	0
CPE	1	0	1	0
CPEB2	1	1	1	0
CPEB3	1	0	1	0
CPN2	1	0	1	0
CPNE3	1	1	0	0
CPNE8	1	0	1	0
CPOX	1	1	1	0
CPS1	1	1	0	0
CPSF1	1	1	0	0
CPSF3	1	1	0	0
CPSF4	1	1	1	0
CPSF6	1	0	1	0
CPT1A	1	1	1	0
CPT1B	1	1	0	0
CPT2	1	1	1	0
CRADD	1	0	1	0
CRAMP1L	1	1	1	0
CRAT	1	1	0	0
CREB1	1	0	1	0
CREB3	1	0	1	0
CREB3L2	1	1	0	0
CREB3L4	1	1	0	0
CREBL2	1	0	1	0
CREBZF	1	1	0	0
CREG1	1	1	1	0
CRELD2	1	1	0	0
CRIM1	1	0	1	0
CRIP1	1	1	0	0
CRIPT	1	1	0	0
CRISPLD2	1	0	1	0
CRK	1	1	0	0
CRKL	1	1	1	0
CRKRS	1	0	1	0
CRLF3	1	1	1	0
CRLS1	1	1	1	0
CRNKL1	1	1	0	0
CROCC	1	1	0	0
CROT	1	1	1	0
CRTAP	1	1	1	0
CRTC1	1	0	1	0
CRTC2	1	1	0	0
CRY2	1	1	1	0
CRYAB	1	0	1	0
CRYGN	1	0	1	0
CRYL1	1	1	0	0
CRYM	1	1	1	0
CRYZ	1	0	0	1
CRYZL1	1	0	1	0
CS	1	1	1	0
CSAD	1	0	1	0
CSDA	1	0	1	0
CSDE1	1	0	1	0
CSE1L	1	1	0	0
CSF1	1	0	1	0
CSF1R	1	0	1	0
CSGALNACT2	1	1	0	0
CSGLCA-T	1	1	1	0
CSK	1	0	1	0
CSNK1A1	1	0	1	0
CSNK1G2	1	1	1	0
CSNK1G3	1	0	1	0
CSRP1	1	1	0	0
CST3	1	0	1	0
CST6	1	0	1	1
CSTB	1	0	1	0
CSTF1	1	1	1	0
CSTF2T	1	1	1	0
CSTF3	1	1	1	0
CTBP1	1	1	1	0
CTCF	1	1	1	0
CTDP1	1	1	1	0
CTDSP1	1	1	1	0
CTDSP2	1	0	1	0
CTDSPL	1	1	0	0
CTDSPL2	1	1	0	0
CTF1	1	1	0	0
CTF8	1	1	0	0
CTGF	1	0	1	0
CTH	1	0	1	0
CTNNA1	1	0	1	0
CTNNB1	1	1	0	0
CTNNBIP1	1	1	0	0
CTNNBL1	1	1	1	0
CTNS	1	1	0	0
CTPS	1	1	0	0
CTR9	1	0	1	0
CTSA	1	1	0	0
CTSB	1	0	1	0
CTSC	1	1	1	0
CTSD	1	0	1	0
CTSL1	1	1	0	0
CTSW	1	1	1	0
CUEDC2	1	0	1	0
CUGBP1	1	1	1	0
CUL1	1	1	1	0
CUL2	1	0	1	0
CUL3	1	1	0	0
CUTA	1	1	0	0
CUTC	1	1	0	0
CWC15	1	1	0	0
CWF19L1	1	1	0	0
CWF19L2	1	1	0	0
CXCL1	1	0	1	0
CXCL12	1	0	1	0
CXCL16	1	1	1	0
CXCL2	1	0	1	0
CXorf39	1	1	0	0
CXXC1	1	0	1	0
CXXC5	1	1	1	0
CYB5A	1	1	1	0
CYB5B	1	1	0	0
CYB5D1	1	1	1	0
CYB5D2	1	0	1	0
CYB5R1	1	1	0	0
CYBASC3	1	1	1	0
CYBRD1	1	0	1	0
CYC1	1	1	0	0
CYCS	1	1	1	0
CYGB	1	0	1	0
CYLD	1	1	0	0
CYP11A1	1	0	1	0
CYP1B1	1	1	1	0
CYP20A1	1	1	0	0
CYP27B1	1	1	0	0
CYP2R1	1	1	1	0
CYP2U1	1	1	0	0
CYP46A1	1	1	1	0
CYP4X1	1	0	1	0
CYP51A1	1	1	0	0
CYR61	1	0	1	0
DACT1	1	0	1	0
DAG1	1	1	0	0
DAGLA	1	0	1	0
DAGLB	1	1	1	0
DAK	1	1	0	0
DALRD3	1	1	1	0
DAPK3	1	0	1	0
DARS	1	1	0	0
DARS2	1	1	1	0
DAZAP1	1	1	1	0
DBF4	1	1	0	0
DBI	1	0	1	0
DBN1	1	0	1	0
DBNDD1	1	1	0	0
DBNL	1	1	0	0
DBP	1	1	1	0
DBR1	1	1	0	0
DBT	1	0	1	0
DC2	1	1	0	0
DCAKD	1	1	1	0
DCBLD1	1	1	0	0
DCBLD2	1	1	0	0
DCDC2B	1	1	0	0
DCI	1	1	0	0
DCK	1	1	0	0
DCLK2	1	0	1	0
DCLRE1B	1	1	0	0
DCLRE1C	1	1	0	0
DCP1A	1	0	1	0
DCP2	1	1	0	0
DCPS	1	1	0	0
DCTD	1	0	1	0
DCTN2	1	1	1	0
DCTN3	1	1	1	0
DCTN4	1	0	1	0
DCTN5	1	1	0	0
DCTN6	1	0	1	0
DCUN1D2	1	1	0	0
DCUN1D3	1	1	1	0
DCUN1D4	1	1	1	0
DCUN1D5	1	0	1	0
DCXR	1	1	1	0
DDA1	1	1	1	0
DDAH1	1	0	1	0
DDB1	1	1	0	0
DDB2	1	1	1	0
DDEF2	1	1	0	0
DDEFL1	1	0	1	0
DDHD2	1	1	0	0
DDI2	1	1	1	0
DDIT3	1	0	1	0
DDIT4	1	0	1	0
DDIT4L	1	0	1	0
DDO	1	0	1	0
DDR2	1	0	1	0
DDX10	1	1	0	0
DDX19A	1	1	0	0
DDX19B	1	1	1	0
DDX20	1	1	1	0
DDX21	1	1	1	0
DDX23	1	1	0	0
DDX24	1	1	0	0
DDX27	1	1	1	0
DDX28	1	0	1	0
DDX39	1	1	1	0
DDX3X	1	1	1	0
DDX41	1	1	1	0
DDX42	1	1	1	0
DDX5	1	1	1	0
DDX50	1	1	1	0
DDX54	1	0	1	0
DDX55	1	0	1	0
DDX59	1	1	1	0
DDX6	1	0	1	0
DEAF1	1	1	0	0
DECR1	1	0	1	0
DEFB132	1	0	1	0
DEK	1	1	0	0
DENND1A	1	1	1	0
DENND2D	1	0	1	0
DENND3	1	0	1	0
DENND4A	1	1	0	0
DENR	1	0	1	0
DEPDC2	1	0	1	0
DEPDC4	1	1	0	0
DEPDC5	1	1	1	0
DERA	1	1	0	0
DERL1	1	1	1	0
DERL2	1	1	0	0
DEXI	1	1	1	0
DFFA	1	0	1	0
DFNB59	1	1	0	0
DGAT2	1	0	1	0
DGCR14	1	1	0	0
DGCR2	1	1	1	0
DGCR6	1	1	1	0
DGCR6L	1	1	0	0
DGCR8	1	1	0	0
DGKA	1	0	1	0
DGKE	1	0	0	1
DGKH	1	1	1	0
DGKI	1	0	1	0
DGKQ	1	0	1	0
DGUOK	1	0	1	0
DHCR24	1	1	1	0
DHCR7	1	0	1	0
DHDDS	1	1	1	0
DHFR	1	1	1	0
DHFRL1	1	1	0	0
DHODH	1	1	1	0
DHPS	1	1	1	0
DHRS1	1	1	0	0
DHRS12	1	1	1	0
DHRS13	1	1	1	0
DHRS3	1	0	1	0
DHRS4	1	0	1	0
DHRS7B	1	1	1	0
DHRSX	1	0	1	0
DHTKD1	1	1	0	0
DHX15	1	1	0	0
DHX29	1	1	0	0
DHX30	1	0	1	0
DHX35	1	1	0	0
DHX40	1	1	0	0
DHX8	1	1	0	0
DHX9	1	1	0	0
DIABLO	1	1	0	0
DIAPH3	1	1	0	0
DICER1	1	1	0	0
DIDO1	1	1	0	0
DIMT1L	1	1	1	0
DIO1	1	0	1	0
DIP2A	1	1	1	0
DIP2C	1	1	0	0
DIRC2	1	1	1	0
DIS3	1	1	0	0
DIXDC1	1	1	1	0
DKFZP566E164	1	1	1	0
DKFZp761E198	1	0	1	0
DLAT	1	0	1	0
DLC1	1	0	1	0
DLG1	1	0	1	0
DLST	1	0	1	0
DLX1	1	0	1	0
DLX2	1	0	1	0
DLX5	1	0	1	0
DMTF1	1	1	1	0
DMWD	1	1	0	0
DMXL2	1	1	1	0
DNA2	1	1	0	0
DNAI1	1	1	1	0
DNAJA1	1	0	1	1
DNAJA3	1	1	1	0
DNAJB1	1	1	1	1
DNAJB11	1	1	1	0
DNAJB14	1	1	1	0
DNAJB5	1	1	1	0
DNAJB6	1	0	0	1
DNAJB7	1	0	0	1
DNAJB9	1	1	1	0
DNAJC10	1	0	0	1
DNAJC11	1	1	0	0
DNAJC13	1	1	0	0
DNAJC15	1	0	1	0
DNAJC16	1	1	1	0
DNAJC19	1	0	1	0
DNAJC2	1	1	0	0
DNAJC21	1	1	0	0
DNAJC25	1	1	1	0
DNAJC7	1	0	1	0
DNAJC8	1	1	0	0
DNAJC9	1	1	0	0
DNAL4	1	0	1	1
DNALI1	1	1	0	0
DNASE2	1	1	1	0
DNM1L	1	1	1	0
DNM2	1	1	1	0
DNMBP	1	1	0	0
DNMT1	1	1	0	0
DNMT3B	1	1	0	0
DNPEP	1	1	0	0
DNTTIP2	1	1	0	0
DOCK4	1	0	1	0
DOCK5	1	0	1	0
DOCK9	1	1	0	0
DOHH	1	1	0	0
DOK1	1	1	0	0
DOK3	1	1	1	0
DOLK	1	1	0	0
DOLPP1	1	1	0	0
DOPEY1	1	1	0	0
DOPEY2	1	1	1	0
DOT1L	1	1	0	0
DPAGT1	1	1	0	0
DPF2	1	1	1	0
DPH1	1	0	1	0
DPH2	1	1	1	0
DPH3	1	1	0	0
DPM2	1	1	0	0
DPM3	1	1	0	0
DPY19L1	1	1	0	0
DPY19L3	1	1	0	0
DPY19L4	1	1	0	0
DPY30	1	1	0	0
DPYD	1	1	1	0
DPYSL2	1	1	1	0
DPYSL3	1	0	1	0
DR1	1	1	0	0
DRAM	1	0	1	0
DRAP1	1	1	0	0
DRG1	1	1	1	0
DSCC1	1	1	0	0
DSCR3	1	1	0	0
DSEL	1	0	1	0
DSN1	1	1	0	0
DSTN	1	0	1	0
DTL	1	1	1	0
DTNBP1	1	1	0	0
DTWD1	1	0	1	0
DTX3L	1	0	1	0
DTYMK	1	1	1	0
DULLARD	1	1	1	0
DUS2L	1	0	1	0
DUS3L	1	1	0	0
DUS4L	1	0	1	0
DUSP1	1	1	1	1
DUSP10	1	0	1	0
DUSP13	1	0	1	0
DUSP14	1	1	1	0
DUSP15	1	1	1	0
DUSP22	1	1	1	0
DUSP23	1	1	1	0
DUSP4	1	1	0	0
DUSP5	1	1	1	0
DUSP6	1	1	1	0
DUSP7	1	1	0	0
DUT	1	1	0	0
DVL2	1	1	1	0
DYM	1	0	1	0
DYNC1H1	1	0	1	0
DYNC1LI1	1	1	0	0
DYNC1LI2	1	0	1	0
DYNC2H1	1	1	1	0
DYNLL1	1	1	0	0
DYNLRB1	1	0	1	0
DYNLRB2	1	1	0	0
DYRK1A	1	1	0	0
DYRK3	1	1	0	0
DZIP3	1	1	0	0
E2F3	1	1	0	0
E2F4	1	0	1	0
E4F1	1	1	1	0
EAF2	1	1	0	0
EARS2	1	1	0	0
EBAG9	1	1	1	0
EBF1	1	1	1	0
EBF2	1	1	0	0
EBP	1	1	0	0
EBPL	1	0	1	0
ECD	1	0	1	0
ECE1	1	1	1	0
ECE2	1	1	1	0
ECH1	1	0	1	0
ECHDC1	1	1	1	0
ECHDC2	1	0	1	0
ECHDC3	1	0	1	0
ECSIT	1	0	1	0
EDC3	1	1	0	0
EDC4	1	0	1	0
EDEM1	1	1	1	0
EDEM2	1	0	1	0
EDEM3	1	1	0	0
EDIL3	1	0	1	0
EED	1	1	1	0
EEF1A1	1	1	1	0
EEF1B2	1	1	1	0
EEF1G	1	1	0	0
EEF2	1	0	1	0
EEF2K	1	0	1	0
EEPD1	1	1	0	0
EFCAB2	1	1	1	0
EFCAB4A	1	1	1	0
EFCAB6	1	1	0	0
EFCAB7	1	1	0	0
EFEMP2	1	1	0	0
EFHC1	1	1	1	0
EFNA1	1	1	1	0
EFNA5	1	0	1	0
EFNB1	1	0	1	0
EFR3A	1	0	1	0
EFTUD1	1	1	0	0
EGLN1	1	0	1	0
EGLN2	1	1	1	0
EGR1	1	1	0	0
EHBP1	1	0	1	0
EHBP1L1	1	0	1	0
EHD1	1	0	1	0
EHD4	1	1	0	0
EI24	1	1	0	0
EID1	1	1	1	0
EID2	1	1	0	0
EID2B	1	1	0	0
EIF1	1	0	1	0
EIF1AD	1	0	1	1
EIF1B	1	1	0	0
EIF2AK1	1	1	0	0
EIF2AK3	1	1	1	0
EIF2B1	1	1	0	0
EIF2B2	1	1	1	0
EIF2B4	1	1	1	0
EIF2B5	1	1	0	0
EIF2C4	1	0	1	0
EIF2S1	1	0	1	0
EIF2S2	1	1	1	0
EIF2S3	1	0	1	0
EIF3A	1	1	0	0
EIF3B	1	1	0	0
EIF3D	1	1	1	0
EIF3EIP	1	1	0	0
EIF3F	1	1	1	0
EIF3J	1	1	1	0
EIF3K	1	1	0	0
EIF4A1	1	0	1	0
EIF4A2	1	1	1	0
EIF4A3	1	1	1	0
EIF4B	1	1	0	0
EIF4EBP1	1	1	1	0
EIF4EBP2	1	1	1	0
EIF4EBP3	1	0	1	0
EIF4ENIF1	1	1	1	0
EIF4G1	1	1	1	0
EIF4H	1	0	1	0
EIF5	1	1	1	1
EIF5B	1	1	1	0
ELA2	1	0	1	0
ELAC2	1	1	0	0
ELL	1	0	1	0
ELL2	1	0	1	0
ELMO2	1	0	1	0
ELMOD2	1	1	0	0
ELOVL1	1	1	0	0
ELOVL3	1	1	1	0
ELOVL5	1	0	1	1
ELOVL6	1	0	1	0
ELP2	1	1	0	0
ELP3	1	0	1	0
[truncated: 4,974 more rows]
