# Supplementary material for: Genome-Wide Profiling of H3K56 Acetylation and Transcription Factor Binding Sites in Human Adipocytes
Source: PLoS One. 2011 Jun 2;6(6):e19778. doi: 10.1371/journal.pone.0019778 (PMC3107206; doi:10.1371/journal.pone.0019778)
Supplement: Table S6 — Primer sequences used in this study. (XLSX) [file pone.0019778.s009.xlsx]

## Sheet: Sheet1
Table S6: Primers used in this study.
CEBPA_F	GGCGACCCCAAACCACTCC
CEBPA_R	CCAGTGACAATGACCGCCTG
CEBPB_F	CCAAGAAGACCGTGGACAAGC
CEBPB_R	TTCTTCTGCAGCCGCTCGTTC
CEBPD_F	CTTCCCCAGGTCTGCGTTC
CEBPD_R	CCTGGCCTTATTTAACTTGCCTA
TP53_F	ACAACTCCCAGCAGCCACGA
TP53_R	CGCATCCCGGATCAGATTTCGC
C14orf145_F	TTGTAGTCCATCTCGGCCTCA
C14orf145_R	ATCAGGCTTTTATCCGGGAA
SLC2A4_F	GTACACCTGGCCCGTCCTC
SLC2A4_R	GCCCACCAGCTAGGATCCC
CDC6_R	AAAGGCTCTGTGACTACAGCCA
CDC6_F	GATCCTTCTCACGTCTCTCACA
RBL_F	AGGCAGACGGTGGATGACAACAC
RBL_R	TCAGCGTGGGGCTTGTCCTCGAA
DNAJB7_F	GCCTGCTCATTCCTACTCCC
DNAJB7_R	CCTCCTTGAAGTCGCCCAT
CCT4_F	CACATTCTCGGGCATGGCAAA
CCT4_R	TGAGGGCTTACCGTTATTACACT
HSPA1L_F	ATCTTAGCTTTCCCCAAGTGCTC
HSPA1L_R	AGTTCCCTAGTTGGTTTAAGCCT
PDXK_F	TCCTGCCGTTCTGAGTCACC
PDXK_R	CAGCCAGACACTACGTGAGC
Hoxa4_F	ATTTCACTAGCCCAAATGTGGT
Hoxa4_R	ATCAGGGTGCTTCTGTGCAAT
SOC3_F	TTAACTGGAAGAGCCCAACG
SOC3_R	CAGCCTTAAGCAACAGTAGCG
FABP4_F	AATGACTTACAACAATAAGGGGT
FABP4_R	TGATTGCTGCTTCTGATCACA
RBP4_F	AACGCGCCCTGACTCACCGGA
RBP4_R	GGCCGCTCCACTGTGCCCGAG
RETN_F	CCTCTGGTTTAGCGTGACCTT
RETN_R	ACTGAGCTATAGGACCGCCTT
CDC7_F	GCCACAGAAGTCGTACTCCC
CDC7_R	AAAACCGAAGTCACGATCCAG
HSPD1_F	CAGAAAATGCCGCGCTCCCTA
HSPD1_R	GGTGAAAGAACTACCCCTTCGT
TCP1_F	GAACCTTCGCCTCAAACGATG
TCP1_R	AAGCTCCACCCTTCTTACAACC
PCK1_F	ATCTAGCAAAACTGCCAAGCC
PCK1_R	CGCCACCTTTCCAGAACCTT
AOAH_F	GAAGAAGAGTCCTTTGGGCCTG
AOAH_R	ATCCTAGAGGCTGTCTCTGGCA
NTM_F	GAGGGTCCAGATTTTCCTGT
NTM_R	ATTAGGACTCTGGGAGGTGG
